# Supplementary material for: Co-Expression of Ezrin-CLIC5-Podocalyxin Is Associated with Migration and Invasiveness in Hepatocellular Carcinoma
Source: PLoS One. 2015 Jul 2;10(7):e0131605. doi: 10.1371/journal.pone.0131605 (PMC4489913; doi:10.1371/journal.pone.0131605)
Supplement: S2 Table — (XLSX) [file pone.0131605.s006.xlsx]

## Sheet: Hoja1
	TABLE S1. CLIC5, EZR AND PODXL IMMUNOREACTIVITY IN HCC HUMAN BIOPSIES
SAMPLE	Sex	DIAGNOSIS	PATHOLOGIST OBSERVATION			INTENSITY
					CLIC5	EZR	PODXL
1	M	HCC	Well-differentiated HCC prominent, with thickened trabecula, anisonucleosis and mitotic figures, prominent nucleoli.		+++	++	+++
2	M	HCC	Poorly differentiated HCC		+	-	+
3	F	HCC	Metastatic hepatic carcinomas		++	++	+
4	F	HCC	Hepatocellular carcinoma with poorly differentiated trabecular pattern		+++	++	+++
5	F	HCC	Poorly differentiated metastatic HCC		+	-	+
6	M	HCC	Poorly differentiated HCC		+++	++	+++
7	M	HCC	Well-differentiated HCC		+	-	-
8	F	HCC	Neoplasic tissue of HCC		+++	-	++
9	M	HCC	Liver tissue with periportal fibrosis and bile duct proliferation, hepatocyte nuclei appear normal, HCC		+++	++	+++
	INTENSITY OF SIGNAL
High	+++
Medium	++
Low	+
Negative	-
